# Supplementary material for: Feasibility of low-field magnetic resonance imaging (lf-MRI) for longitudinally evaluating experimentally induced lumbar intervertebral disc injuries in goat models (Capra hircus): A pilot study
Source: PLoS One. 2026 Feb 17;21(2):e0325577. doi: 10.1371/journal.pone.0325577 (PMC12912563; doi:10.1371/journal.pone.0325577)
Supplement: S6 Appendix — (XLSX) [file pone.0325577.s006.xlsx]

## Sheet: DHI (B-B)
Time Period	Observer	Replicate	Acquisition Order	SLICE ID	Animal ID	Disc Level	Disc Height (D) (cm)	Disc Height (M)	Disc Height (V)	Vertebral Height (Cranial)	Average Disc Height	DHI	Notes
Day 0	1	1	1		77	L1/L2	0.7613	0.8826	1.172	3.135	0.938633	0.299405
Day 0	1	1			77	L2/L3	0.8149	0.8607	1.139	3.332	0.9382	0.281573
Day 0	1	1			77	L3/L4	0.845	1.031	0.9555	3.351	0.943833	0.281657
Day 0	1	1			77	L4/L5	0.709	0.6694	0.774	3.467	0.717467	0.206942
Day 0	1	1	2		79	L1/L2	0.739	1.039	1.265	2.939	1.01433	0.345129
Day 0	1	1			79	L2/L3	0.8473	1.189	1.472	3.101	1.16943	0.377115
Day 0	1	1			79	L3/L4	0.9062	1.166	1.555	3.02	1.20907	0.400353
Day 0	1	1			79	L4/L5	0.9723	1.144	1.281	3.086	1.13243	0.366958
Day 0	1	1	3		80	L1/L2	0.8834	0.9058	0.976	2.975	0.921733	0.309826
Day 0	1	1			80	L2/L3	0.8973	1.013	1.022	3.147	0.977433	0.310592
Day 0	1	1			80	L3/L4	0.9606	0.9923	0.9518	3.055	0.968233	0.316934
Day 0	1	1			80	L4/L5	0.8953	1.083	1.213	3.096	1.06377	0.343594	fov results in decreased image quality at L4/5. bone - bone middle measurement recorded as placeholder. Possibly exclude
Day 0	1	2	1		77	L1/L2	0.8544	0.9633	1.166	3.251	0.994567	0.305926
Day 0	1	2			77	L2/L3	0.8269	0.9361	1.366	3.228	1.043	0.32311
Day 0	1	2			77	L3/L4	0.7502	0.9497	1.167	3.388	0.955633	0.282064
Day 0	1	2			77	L4/L5	0.6316	0.7111	0.7454	3.464	0.696033	0.200933
Day 0	CH	2	2		79	L1/L2	0.7018	1.074	1.452	3.043	1.07593	0.353577
Day 0	CH	2			79	L2/L3	0.8259	1.139	1.597	3.178	1.1873	0.3736
Day 0	CH	2			79	L3/L4	0.9303	1.191	1.497	2.99	1.2061	0.403378
Day 0	CH	2			79	L4/L5	0.9228	1.213	1.268	3.037	1.1346	0.373592
Day 0	1	2	3		80	L1/L2	0.8986	0.8101	1.117	3.031	0.9419	0.310756
Day 0	1	2			80	L2/L3	0.8729	0.8518	1.176	3.254	0.9669	0.297142
Day 0	1	2			80	L3/L4	0.9647	0.9289	1.134	3.175	1.0092	0.317858
Day 0	1	2			80	L4/L5	0.7606	0.8907	1.02	3.242	0.890433	0.274656
Day 0	1	3	1		77	L1/L2	0.8523	0.9374	1.139	3.142	0.976233	0.310704
Day 0	1	3			77	L2/L3	0.7839	0.9449	1.245	3.24	0.991267	0.305947
Day 0	1	3			77	L3/L4	0.6546	1.09	1.093	3.256	0.945867	0.2905
Day 0	1	3			77	L4/L5	0.519	0.6082	0.8034	3.471	0.643533	0.185403	fov related quality reduction. Cannot differentiate between bone and endplate
Day 0	1	3	2		79	L1/L2	0.8593	0.9865	1.4	2.947	1.08193	0.36713
Day 0	1	3			79	L2/L3	0.8812	1.124	1.517	3.219	1.17407	0.36473
Day 0	1	3			79	L3/L4	1.016	1.094	1.087	3.062	1.06567	0.34803
Day 0	1	3			79	L4/L5	1.036	1.119	1.304	3.113	1.153	0.370382	fov related image quality reduction
Day 0	1	3	3		80	L1/L2	0.8089	0.888	1.083	3.224	0.926633	0.287417
Day 0	1	3			80	L2/L3	0.8648	0.945	0.6667	3.187	0.8255	0.259021
Day 0	1	3			80	L3/L4	0.7803	0.8957	1.156	3.129	0.944	0.301694
Day 0	1	3			80	L4/L5	0.7357	1.009	1.057	3.197	0.9339	0.292118
Day 0	MK	1	1		77	L1/L2	0.6397	0.7671	0.8399	2.957	0.7489	0.253263
Day 0	MK	1			77	L2/L3	0.7748	0.8668	0.9317	3.138	0.857767	0.273348
Day 0	MK	1			77	L3/L4	0.7787	0.8824	0.78	3.21	0.8137	0.253489
Day 0	MK	1			77	L4/L5	0.7282	0.9705	1.059	3.383	0.919233	0.271721
Day 0	2	1	2		79	L1/L2	0.9803	0.9507	1.032	2.68	0.987667	0.368532
Day 0	2	1			79	L2/L3	1.021	1.066	1.05	2.948	1.04567	0.354704
Day 0	2	1			79	L3/L4	0.9595	1.117	1.083	3.058	1.05317	0.344397
Day 0	2	1			79	L4/L5	1.024	1.179	1.13	3.101	1.111	0.358272
Day 0	2	1	3		80	L1/L2	0.8779	1.146	1.165	2.643	1.06297	0.402182
Day 0	2	1			80	L2/L3	1.147	1.178	1.138	2.805	1.15433	0.411527
Day 0	2	1			80	L3/L4	1.08	1.141	1.109	2.912	1.11	0.381181
Day 0	2	1			80	L4/L5	0.9968	1.126	1.059	2.982	1.0606	0.355667
Day 0	2	2	1		77	L1/L2	0.8871	0.9865	0.8963	2.769	0.9233	0.333442
Day 0	2	2			77	L2/L3	0.7893	0.956	0.9992	2.984	0.914833	0.30658
Day 0	2	2			77	L3/L4	0.8894	0.9961	1.048	3.391	0.977833	0.288361
Day 0	2	2			77	L4/L5	0.9501	1.105	0.9681	3.123	1.00773	0.322681
Day 0	2	2	2		79	L1/L2	0.9326	0.9513	1.009	2.658	0.9643	0.362792
Day 0	2	2			79	L2/L3	0.8066	1.043	1.044	2.939	0.964533	0.328184
Day 0	2	2			79	L3/L4	0.8178	0.9896	1.051	3.203	0.9528	0.297471
Day 0	2	2			79	L4/L5	0.8995	1.051	1.11	3.033	1.02017	0.336356
Day 0	MK	2	3		80	L1/L2	0.7132	0.8933	0.968	2.732	0.858167	0.314117
Day 0	MK	2			80	L2/L3	0.9099	1.005	1.054	3.016	0.989633	0.328128
Day 0	MK	2			80	L3/L4	0.9545	0.90099	1.079	3.057	0.978163	0.319975
Day 0	MK	2			80	L4/L5	0.8914	0.88	0.9354	3.087	0.902267	0.292279
Day 0	2	3	1		77	L1/L2	0.989	0.8777	1.041	3.074	0.969233	0.3153
Day 0	2	3			77	L2/L3	0.9197	0.9332	1.03	3.212	0.960967	0.29918
Day 0	2	3			77	L3/L4	0.9513	1.05	1.021	3.112	1.00743	0.323725
Day 0	2	3			77	L4/L5	1.053	1.257	1.091	2.954	1.13367	0.383773
Day 0	2	3	2		79	L1/L2	0.9584	0.9698	1.013	2.715	0.9804	0.361105
Day 0	2	3			79	L2/L3	1.089	1.086	1.176	2.854	1.117	0.391381
Day 0	2	3			79	L3/L4	1.084	1.22	1.199	3.086	1.16767	0.378375
Day 0	2	3			79	L4/L5	1.013	1.093	1.237	2.92	1.11433	0.381621
Day 0	2	3	3		80	L1/L2	0.8935	0.9028	1.064	2.624	0.953433	0.363351
Day 0	2	3			80	L2/L3	0.9537	1.092	1.061	2.879	1.03557	0.359697
Day 0	2	3			80	L3/L4	0.9235	1.104	1.083	2.98	1.03683	0.347931
Day 0	2	3			80	L4/L5	1.008	1.061	1.089	2.964	1.05267	0.355151
Week 3	1	1	4		77	L1/L2
Week 3	1	1			77	L2/L3
Week 3	1	1			77	L3/L4	0.8647	0.9674	1.224	3.4	1.0187	0.299618
Week 3	1	1			77	L4/L5
Week 3	CH	1	5		79	L1/L2	0.6874	1.037	1.35	3.007	1.0248	0.340805
Week 3	CH	1			79	L2/L3	0.7602	1.074	1.407	3.19	1.0804	0.338683
Week 3	CH	1			79	L3/L4	1.11	1.143	1.417	3.12	1.22333	0.392094
Week 3	CH	1			79	L4/L5	1.008	1.114	1.339	3.13	1.15367	0.368584
Week 3	1	1	6		80	L1/L2	0.7569	0.9447	1.176	2.931	0.9592	0.32726
Week 3	1	1			80	L2/L3
Week 3	1	1			80	L3/L4
Week 3	1	1			80	L4/L5	0.7757	0.9437	1.39	2.725	1.03647	0.380355
Week 3	1	2	4		77	L1/L2
Week 3	1	2			77	L2/L3
Week 3	1	2			77	L3/L4	0.9918	0.9724	1.057	3.301	1.00707	0.305079
Week 3	1	2			77	L4/L5	0.5336	0.801	0.7012	3.338	0.6786	0.203295
Week 3	1	2	5		79	L1/L2	0.7472	1.027	1.393	3.273	1.05573	0.322558
Week 3	1	2			79	L2/L3	0.7904	1.042	1.285	3.155	1.03913	0.329361
Week 3	1	2			79	L3/L4	0.9208	1.123	1.372	3.272	1.1386	0.347983
Week 3	1	2			79	L4/L5	1.031	1.158	1.347	3.113	1.17867	0.378627
Week 3	1	2	6		80	L1/L2	0.6325	0.9249	1.156	3.018	0.904467	0.299691
Week 3	1	2			80	L2/L3
Week 3	1	2			80	L3/L4
Week 3	1	2			80	L4/L5	0.8104	0.9639	1.379	3.097	1.0511	0.339393
Week 3	CH	3	4		77	L1/L2
Week 3	CH	3			77	L2/L3
Week 3	CH	3			77	L3/L4	0.9919	1.043	1.156	3.267	1.06363	0.325569
Week 3	CH	3			77	L4/L5	0.5243	0.733	0.7509	3.389	0.6694	0.197521	unclear margins due to fov
Week 3	1	3	5		79	L1/L2	0.7646	0.9635	1.37	3.021	1.0327	0.34184
Week 3	1	3			79	L2/L3	0.8468	1.036	1.347	3.238	1.0766	0.332489
Week 3	1	3			79	L3/L4	1.127	1.017	1.355	3.218	1.16633	0.36244
Week 3	1	3			79	L4/L5	0.954	1.108	1.305	3.203	1.12233	0.350401
Week 3	1	3	6		80	L1/L2	0.7996	0.919	1.151	2.989	0.956533	0.320018
Week 3	1	3			80	L2/L3
Week 3	1	3			80	L3/L4
Week 3	1	3			80	L4/L5	0.791	0.921	1.393	2.792	1.035	0.370702
Week 3	2	1	4		77	L1/L2					#DIV/0!		injured/unclear margin
Week 3	2	1			77	L2/L3					#DIV/0!		injured/unclear margin
Week 3	2	1			77	L3/L4	0.8721	1.044	1.103	3.334	1.00637	0.30185
Week 3	2	1			77	L4/L5					#DIV/0!		Signal Drop-off
Week 3	2	1	5		79	L1/L2	0.9634	1.05	1.146	3.061	1.05313	0.344049
Week 3	2	1			79	L2/L3	0.9873	1.144	1.074	3.089	1.06843	0.345883
Week 3	2	1			79	L3/L4	1.005	1.171	1.119	3.081	1.09833	0.356486
Week 3	2	1			79	L4/L5	1.049	1.046	1.096	3.259	1.06367	0.326378	Shifted to other slice
Week 3	MK	1	6		80	L1/L2	0.9914	0.9609	0.9478	2.842	0.9667	0.340148
Week 3	MK	1			80	L2/L3	-	-	-	-	#DIV/0!
Week 3	MK	1			80	L3/L4	-	-	-	-	#DIV/0!
Week 3	MK	1			80	L4/L5	1.046	0.8939	1.162	2.901	1.03397	0.356417	Vertebral height subject to Edema influence of cranial disc
Week 3	2	2	4		77	L1/L2					#DIV/0!
Week 3	2	2			77	L2/L3					#DIV/0!
Week 3	2	2			77	L3/L4	0.9552	0.9636	0.9947	3.353	0.971167	0.289641
Week 3	2	2			77	L4/L5					#DIV/0!
Week 3	2	2	5		79	L1/L2	0.9535	0.9783	1.021	3.014	0.984267	0.326565
Week 3	2	2			79	L2/L3	0.9281	0.9577	0.9692	3.21	0.951667	0.296469
Week 3	2	2			79	L3/L4	1.069	1.068	1.019	3.273	1.052	0.321418
Week 3	2	2			79	L4/L5	0.9691	1.006	1.206	3.004	1.06037	0.352985
Week 3	2	2	6		80	L1/L2	0.7946	0.9508	0.9409	2.905	0.895433	0.308239
Week 3	2	2			80	L2/L3					#DIV/0!
Week 3	2	2			80	L3/L4					#DIV/0!
Week 3	2	2			80	L4/L5	0.8693	0.7729	1.021	3.112	0.887733	0.285261
Week 3	2	3	4		77	L1/L2					#DIV/0!
Week 3	2	3			77	L2/L3					#DIV/0!
Week 3	2	3			77	L3/L4	0.7706	1.043	1.091	3.102	0.9682	0.312121
Week 3	2	3			77	L4/L5					#DIV/0!
Week 3	MK	3	5		79	L1/L2	0.9952	0.9649	1.147	3.317	1.0357	0.31224
Week 3	MK	3			79	L2/L3	1.064	1.011	1.091	3.272	1.05533	0.322535
Week 3	MK	3			79	L3/L4	1.104	1.047	1.106	3.107	1.08567	0.349426
Week 3	MK	3			79	L4/L5	0.9636	1.024	0.8817	3.223	0.956433	0.296753
Week 3	2	3	6		80	L1/L2	1.01	1.043	1.041	2.714	1.03133	0.380005
Week 3	2	3			80	L2/L3					#DIV/0!
Week 3	2	3			80	L3/L4					#DIV/0!
Week 3	2	3			80	L4/L5	0.7841	0.84	0.81	3.142	0.811367	0.258233
week 6	1	1	7		77	L1/L2
week 6	1	1			77	L2/L3
week 6	1	1			77	L3/L4	0.851	0.94	1.022	3.152	0.937667	0.297483
week 6	1	1			77	L4/L5	0.8379	1.066	0.9925	3.362	0.965467	0.28717
week 6	1	1	8		79	L1/L2	0.807	0.953	1.373	3.017	1.04433	0.34615
week 6	1	1			79	L2/L3	0.91	1.119	1.348	3.161	1.12567	0.356111
week 6	1	1			79	L3/L4	0.792	1.147	1.452	3.14	1.13033	0.359979
week 6	1	1			79	L4/L5	0.788	0.968	1.057	3.35	0.937667	0.2799
week 6	1	1	9		80	L1/L2	0.8834	0.8802	1.209	2.956	0.990867	0.335205
week 6	1	1			80	L2/L3
week 6	1	1			80	L3/L4
week 6	1	1			80	L4/L5	0.5763	0.9411	1.393	3.094	0.970133	0.313553
week 6	CH	2	7		77	L1/L2
week 6	CH	2			77	L2/L3
week 6	CH	2			77	L3/L4	0.8394	0.9006	1.157	3.297	0.965667	0.292893
week 6	CH	2			77	L4/L5	0.8539	1.039	1.119	3.49	1.00397	0.28767
week 6	1	2	8		79	L1/L2	0.8612	1.016	1.357	3.249	1.07807	0.331815
week 6	1	2			79	L2/L3	0.8724	1.077	1.395	3.225	1.1148	0.345674
week 6	1	2			79	L3/L4	0.8432	1.15	1.442	3.138	1.14507	0.364903
week 6	1	2			79	L4/L5	0.7675	0.8773	0.9885	3.381	0.877767	0.259617
week 6	1	2	9		80	L1/L2	0.8633	0.9352	1.223	3.209	1.00717	0.313857
week 6	1	2			80	L2/L3						#DIV/0!
week 6	1	2			80	L3/L4						#DIV/0!
week 6	1	2			80	L4/L5	0.9474	0.8941	1.441	3.042	1.09417	0.359687
week 6	1	3	7		77	L1/L2
week 6	1	3			77	L2/L3
week 6	1	3			77	L3/L4	0.8927	0.9378	1.04	2.951	0.956833	0.32424
week 6	1	3			77	L4/L5	1.01	1.063	1.056	3.453	1.043	0.302056
week 6	1	3	8		79	L1/L2	0.775	1.053	1.259	3.204	1.029	0.321161
week 6	1	3			79	L2/L3	0.8543	1.065	1.395	3.217	1.10477	0.343415
week 6	1	3			79	L3/L4	0.8328	1.13	1.42	3.13	1.1276	0.360256
week 6	1	3			79	L4/L5	0.5454	1.16	1.228	3.091	0.9778	0.316338
week 6	CH	3	9		80	L1/L2	0.8329	0.8091	1.205	3	0.949	0.316333
week 6	CH	3			80	L2/L3
week 6	CH	3			80	L3/L4
week 6	CH	3			80	L4/L5	0.8073	0.9175	1.336	3.062	1.02027	0.333203
week 6	2	1	7		77	L1/L2	-	-	-	-	#DIV/0!
week 6	2	1			77	L2/L3	-	-	-	-	#DIV/0!
week 6	2	1			77	L3/L4	1.013	1.032	1.139	2.783	1.06133	0.381363	cranial vertrebral height effected by edema
week 6	2	1			77	L4/L5	0.9142	0.9393	1.045	3.338	0.966167	0.289445
week 6	2	1	8		79	L1/L2	0.8021	1.076	1.09	2.878	0.989367	0.343769
week 6	2	1			79	L2/L3	0.9838	1.1	1.046	3.21	1.04327	0.325005	Dark spot in NP
week 6	2	1			79	L3/L4	0.9158	1.102	1.021	3.15	1.01293	0.321566
week 6	2	1			79	L4/L5	-	-	-	-			signal drop-off
week 6	2	1	9		80	L1/L2	0.9421	0.9642	0.9425	2.986	0.9496	0.318017
week 6	2	1			80	L2/L3					#DIV/0!	#DIV/0!
week 6	2	1			80	L3/L4					#DIV/0!	#DIV/0!
week 6	2	1			80	L4/L5	0.8593	0.8998	1.037	2.885	0.932033	0.323062
week 6	2	2	7		77	L1/L2					#DIV/0!
week 6	2	2			77	L2/L3					#DIV/0!
week 6	2	2			77	L3/L4	0.9556	1.057	1.004	2.963	1.00553	0.339363
week 6	2	2			77	L4/L5	1.036	1.061	1.029	3.422	1.042	0.3045
week 6	MK	2	8		79	L1/L2	0.7719	1.029	1.066	3.041	0.955633	0.31425
week 6	MK	2			79	L2/L3	0.8456	0.8889	0.8869	3.189	0.8738	0.274004
week 6	MK	2			79	L3/L4	0.7863	0.8643	0.9141	3.329	0.8549	0.256804
week 6	MK	2			79	L4/L5	-	-	-	-			signal drop-offf
week 6	2	2	9		80	L1/L2	0.9951	1.027	0.921	2.833	0.981033	0.346288
week 6	2	2			80	L2/L3					#DIV/0!
week 6	2	2			80	L3/L4					#DIV/0!
week 6	2	2			80	L4/L5	0.9021	0.923	1.089	3	0.971367	0.323789
week 6	2	3	7		77	L1/L2					#DIV/0!
week 6	2	3			77	L2/L3					#DIV/0!
week 6	2	3			77	L3/L4	0.9968	0.9805	1.009	2.912	0.995433	0.341838
week 6	2	3			77	L4/L5	0.8914	1.026	0.9504	3.458	0.955933	0.276441
week 6	2	3	8		79	L1/L2	0.8273	0.929	0.8825	3.139	0.8796	0.280217
week 6	2	3			79	L2/L3	0.8753	0.989	1.033	3.263	0.965767	0.295975
week 6	2	3			79	L3/L4	0.8586	0.9979	1.071	3.23	0.975833	0.302116
week 6	2	3			79	L4/L5	-	-	-	-
week 6	2	3	9		80	L1/L2	1.028	0.9472	1.019	2.909	0.998067	0.343096
week 6	2	3			80	L2/L3
week 6	2	3			80	L3/L4
week 6	2	3			80	L4/L5	0.8369	0.8926	0.9977	2.944	0.909067	0.308786
week 12	CH	1	10		77	L1/L2
week 12	CH	1			77	L2/L3
week 12	CH	1			77	L3/L4	0.8545	0.9956	1.061	3.241	0.970367	0.299403
week 12	CH	1			77	L4/L5	0.6181	0.59	0.8461	3.603	0.684733	0.190045
week 12	1	1	11		79	L1/L2	0.7724	0.8555	0.8759	3.074	0.8346	0.271503
week 12	1	1			79	L2/L3
week 12	1	1			79	L3/L4
week 12	1	1			79	L4/L5	0.8629	0.9203	1.107	3.339	0.9634	0.288529
week 12	1	1	12		80	L1/L2	0.759	1.061	0.9762	3.028	0.932067	0.307816
week 12	1	1			80	L2/L3	0.757	1.171	1.448	3.119	1.12533	0.360799
week 12	1	1			80	L3/L4	0.977	1.224	1.561	3.068	1.254	0.408735
week 12	1	1			80	L4/L5	0.954	1.144	1.245	3.077	1.11433	0.362149
week 12	1	2	10		77	L1/L2
week 12	1	2			77	L2/L3
week 12	1	2			77	L3/L4	0.8769	0.9939	1.133	3.247	1.00127	0.308367
week 12	1	2			77	L4/L5	0.7084	0.4947	0.9019	3.554	0.701667	0.19743
week 12	1	2	11		79	L1/L2	0.6091	0.9182	1.086	3.049	0.8711	0.2857
week 12	1	2			79	L2/L3
week 12	1	2			79	L3/L4
week 12	1	2			79	L4/L5	0.9006	0.9432	1.182	3.338	1.0086	0.302157
week 12	CH	2	12		80	L1/L2	0.749	1.061	1.257	3.223	1.02233	0.317199
week 12	CH	2			80	L2/L3	0.8214	1.054	1.417	3.165	1.09747	0.346751
week 12	CH	2			80	L3/L4	0.9371	1.151	1.553	3.173	1.2137	0.382509
week 12	CH	2			80	L4/L5	1.02	1.114	1.355	3.223	1.163	0.360844
week 12	1	3	10		77	L1/L2
week 12	1	3			77	L2/L3
week 12	1	3			77	L3/L4	0.6236	1.004	0.8307	3.283	0.819433	0.249599
week 12	1	3			77	L4/L5	0.6168	0.5501	0.7191	3.558	0.628667	0.176691
week 12	1	3	11		79	L1/L2	0.8176	0.8603	1.144	3.06	0.940633	0.307397
week 12	1	3			79	L2/L3
week 12	1	3			79	L3/L4
week 12	1	3			79	L4/L5	0.8709	0.9405	1.184	3.267	0.998467	0.305622
week 12	1	3	12		80	L1/L2	0.8412	0.9938	1.408	3	1.081	0.360333
week 12	1	3			80	L2/L3	0.8659	1.081	1.395	3.15	1.11397	0.35364
week 12	1	3			80	L3/L4	1.025	1.133	1.525	3.179	1.22767	0.38618
week 12	1	3			80	L4/L5	1.03	1.128	1.275	3.194	1.14433	0.358276
week 12	2	1	10		77	L1/L2					#DIV/0!
week 12	2	1			77	L2/L3					#DIV/0!
week 12	2	1			77	L3/L4	0.8866	0.9043	0.9745	3.172	0.9218	0.290605
week 12	2	1			77	L4/L5	0.8987	0.9173	0.8664	3.53	0.894133	0.253296
week 12	MK	1	11		79	L1/L2	0.9567	0.9469	1.209	3.069	1.03753	0.338069
week 12	MK	1			79	L2/L3	0.8737	1.091	1.065	3.217	1.0099	0.313926
week 12	MK	1			79	L3/L4	0.8462	1.04	1.061	3.145	0.9824	0.312369
week 12	MK	1			79	L4/L5	0.8478	1.058	1.102	3.256	1.0026	0.307924
week 12	2	1	12		80	L1/L2	0.6289	0.8575	0.7075	3.086	0.7313	0.236973
week 12	2	1			80	L2/L3					#DIV/0!
week 12	2	1			80	L3/L4					#DIV/0!
week 12	2	1			80	L4/L5	0.797	0.7798	0.9353	3.151	0.837367	0.265746
week 12	2	2	10		77	L1/L2					#DIV/0!
week 12	2	2			77	L2/L3					#DIV/0!
week 12	2	2			77	L3/L4	0.9517	0.9551	0.99	3.006	0.9656	0.321224
week 12	2	2			77	L4/L5	0.8119	0.7849	0.835	3.5	0.8106	0.2316
week 12	2	2	11		79	L1/L2	0.938	1.071	1.278	3.023	1.09567	0.362443
week 12	2	2			79	L2/L3	0.9293	1.068	1.096	3.069	1.0311	0.335973
week 12	2	2			79	L3/L4	0.8421	1.088	1.016	3.21	0.982033	0.305929
week 12	2	2			79	L4/L5	0.8135	1.047	0.96	3.106	0.940167	0.302694
week 12	2	2	12		80	L1/L2	0.8404	0.8185	0.8114	2.933	0.823433	0.280748
week 12	2	2			80	L2/L3					#DIV/0!
week 12	2	2			80	L3/L4					#DIV/0!
week 12	2	2			80	L4/L5	0.6534	0.791	0.7378	3.175	0.7274	0.229102
week 12	MK	3	10		77	L1/L2					#DIV/0!
week 12	MK	3			77	L2/L3					#DIV/0!
week 12	MK	3			77	L3/L4	0.8537	0.9093	0.9683	3.139	0.910433	0.290039
week 12	MK	3			77	L4/L5	0.8272	0.7957	0.8895	3.554	0.837467	0.235641
week 12	2	3	11		79	L1/L2	0.9109	1.095	1.019	3.01	1.0083	0.334983
week 12	2	3			79	L2/L3	0.9443	0.99	0.9576	3.265	0.963967	0.295242
week 12	2	3			79	L3/L4	0.7417	0.8931	0.9226	3.252	0.852467	0.262136
week 12	2	3			79	L4/L5	0.7582	0.95	0.8494	3.432	0.852533	0.248407
week 12	2	3	12		80	L1/L2	0.8024	0.9034	0.9064	3.014	0.870733	0.288896
week 12	2	3			80	L2/L3					#DIV/0!
week 12	2	3			80	L3/L4					#DIV/0!
week 12	2	3			80	L4/L5	0.6791	0.7736	0.8579	3.128	0.7702	0.246228

## Sheet: DHI (E-E)
Time Period	Observer	Replicate	Acquisition Order	SLICE ID	Animal ID	Disc Level	Disc Height (D) (cm)	Disc Height (M)	Disc Height (V)	Vertebral Height (Cranial)	Average Disc Height	DHI	Notes
Day 0	1	1	1		77	L1/L2	0.5169	0.4448	0.9063	3.562	0.622667	0.174808
Day 0	1	1			77	L2/L3	0.4183	0.4339	0.9275	3.75	0.593233	0.158196
Day 0	1	1			77	L3/L4	0.5563	0.49	0.8021	3.832	0.616133	0.160786
Day 0	1	1			77	L4/L5	0.6831	0.5666	0.7826	3.84	0.677433	0.176415
Day 0	1	1	2		79	L1/L2	0.646	0.53	1.157	3.518	0.777667	0.221054
Day 0	1	1			79	L2/L3	0.704	0.628	1.083	3.624	0.805	0.22213
Day 0	1	1			79	L3/L4	0.688	0.473	1.167	3.178	0.776	0.244179
Day 0	1	1			79	L4/L5	0.657	0.632	1.034	3.655	0.774333	0.211856
Day 0	1	1	3		80	L1/L2	0.5021	0.45	0.8151	3.322	0.589067	0.177323
Day 0	1	1			80	L2/L3	0.434	0.424	0.978	3.692	0.612	0.165764
Day 0	1	1			80	L3/L4	0.465	0.486	1	3.616	0.650333	0.179849
Day 0	1	1			80	L4/L5	0.443	1.056	1.084	3.372	0.861	0.255338	fov results in decreased image quality at L4/5. bone - bone middle measurement recorded as placeholder. Possibly exclude
Day 0	1	2	1		77	L1/L2	0.5349	0.4696	0.9289	3.53	0.644467	0.182568
Day 0	1	2			77	L2/L3	0.4721	0.4458	0.9847	3.714	0.6342	0.170759
Day 0	1	2			77	L3/L4	0.5916	0.4418	0.8986	3.856	0.644	0.167012
Day 0	1	2			77	L4/L5	0.6009	0.637	0.7454	3.869	0.6611	0.170871
Day 0	1	2	2		79	L1/L2	0.6025	0.4421	1.027	3.546	0.690533	0.194736
Day 0	1	2			79	L2/L3	0.5508	0.5174	0.9906	3.78	0.686267	0.181552
Day 0	1	2			79	L3/L4	0.6142	0.5668	1.057	3.655	0.746	0.204104
Day 0	1	2			79	L4/L5	0.4691	0.5215	0.8881	3.694	0.626233	0.169527
Day 0	1	2	3		80	L1/L2	0.576	0.5294	0.819	3.314	0.641467	0.193563
Day 0	1	2			80	L2/L3	0.3986	0.4502	0.914	3.607	0.5876	0.162905
Day 0	1	2			80	L3/L4	0.4562	0.4538	0.8715	3.61	0.593833	0.164497
Day 0	1	2			80	L4/L5	0.4892	0.9297	1.02	3.463	0.812967	0.234758
Day 0	1	3	1		77	L1/L2	0.5747	0.4458	0.8827	3.567	0.6344	0.177853
Day 0	1	3			77	L2/L3	0.4306	0.4376	0.8528	3.733	0.573667	0.153674
Day 0	1	3			77	L3/L4	0.6086	0.4861	0.8256	3.83	0.6401	0.167128
Day 0	1	3			77	L4/L5	0.519	0.6082	0.6646	3.834	0.597267	0.155782	fov related quality reduction. Cannot differentiate between bone and endplate
Day 0	1	3	2		79	L1/L2	0.5034	0.4566	1.104	3.521	0.688	0.195399
Day 0	1	3			79	L2/L3	0.555	0.5344	1.106	3.705	0.7318	0.197517
Day 0	1	3			79	L3/L4	0.5819	0.4697	1.087	3.722	0.712867	0.191528
Day 0	1	3			79	L4/L5	0.5161	0.4354	0.877	3.845	0.6095	0.158518	fov related image quality reduction
Day 0	1	3	3		80	L1/L2	0.441	0.4101	0.8451	3.366	0.5654	0.167974
Day 0	1	3			80	L2/L3	0.4735	0.4352	0.9105	3.711	0.6064	0.163406
Day 0	1	3			80	L3/L4	0.5213	0.493	0.8629	3.563	0.625733	0.17562
Day 0	1	3			80	L4/L5	0.5103	1.009	1.057	3.387	0.858767	0.253548
Day 0	2	1	1		77	L1/L2	0.4976	0.4724	0.4605	2.985	0.476833	0.159743
Day 0	2	1			77	L2/L3	0.3539	0.4223	0.5021	3.489	0.4261	0.122127
Day 0	2	1			77	L3/L4	0.3878	0.4923	0.5266	3.67	0.4689	0.127766
Day 0	2	1			77	L4/L5	0.3281	0.4403	0.5025	3.616	0.423633	0.117155
Day 0	2	1	2		79	L1/L2	0.4163	0.4685	0.4918	3.025	0.458867	0.151691
Day 0	2	1			79	L2/L3	0.4508	0.4758	0.5791	3.412	0.5019	0.147098
Day 0	2	1			79	L3/L4	0.3387	0.5105	0.4709	3.636	0.440033	0.121021
Day 0	2	1			79	L4/L5	0.4442	0.4765	0.536	3.694	0.485567	0.131447
Day 0	2	1	3		80	L1/L2	0.474	0.5866	0.4839	2.833	0.514833	0.181727
Day 0	2	1			80	L2/L3	0.5246	0.5283	0.5116	3.079	0.5215	0.169373
Day 0	2	1			80	L3/L4	0.3992	0.4757	0.5295	2.401	0.468133	0.194974
Day 0	2	1			80	L4/L5	0.4227	0.4649	0.4759	3.497	0.4545	0.129969
Day 0	2	2	1		77	L1/L2	0.6443	0.5635	0.5035	3.036	0.570433	0.18789
Day 0	2	2			77	L2/L3	0.4182	0.4513	0.5773	3.355	0.482267	0.143746
Day 0	2	2			77	L3/L4	0.2792	0.5266	0.5954	3.599	0.467067	0.129777
Day 0	2	2			77	L4/L5	0.3833	0.4962	0.5774	3.585	0.485633	0.135463
Day 0	2	2	2		79	L1/L2	0.4858	0.4676	0.5924	2.944	0.515267	0.175023
Day 0	2	2			79	L2/L3	0.5275	0.5643	0.6299	3.357	0.5739	0.170956
Day 0	2	2			79	L3/L4	0.4832	0.5966	0.7068	3.591	0.595533	0.165841
Day 0	2	2			79	L4/L5	0.4782	0.5273	0.6526	3.425	0.5527	0.161372
Day 0	2	2	3		80	L1/L2	0.4689	0.4749	0.6245	3.087	0.522767	0.169345
Day 0	2	2			80	L2/L3	0.4096	0.4738	0.6505	3.368	0.5113	0.151811
Day 0	2	2			80	L3/L4	0.4764	0.4863	0.594	3.537	0.5189	0.146706
Day 0	2	2			80	L4/L5	0.4378	0.5098	0.5843	3.464	0.510633	0.147411
Day 0	2	3	1		77	L1/L2	0.4471	0.4662	0.5599	3.346	0.491067	0.146762
Day 0	2	3			77	L2/L3	0.5662	0.5933	0.6467	3.554	0.602067	0.169405
Day 0	2	3			77	L3/L4	0.617	0.554	0.5507	3.517	0.5739	0.163179
Day 0	2	3			77	L4/L5	0.5807	0.6474	0.6641	3.518	0.630733	0.179287
Day 0	2	3	2		79	L1/L2	0.5709	0.6046	0.6244	2.98	0.599967	0.201331
Day 0	2	3			79	L2/L3	0.59	0.6748	0.7414	3.122	0.668733	0.2142
Day 0	2	3			79	L3/L4	0.6812	0.7652	0.6515	3.327	0.6993	0.210189
Day 0	2	3			79	L4/L5	0.6689	0.6176	0.7187	3.2	0.6684	0.208875
Day 0	2	3	3		80	L1/L2	0.5037	0.6169	0.7196	2.909	0.6134	0.210863
Day 0	2	3			80	L2/L3	0.4034	0.7121	0.7156	3.104	0.610367	0.196639
Day 0	2	3			80	L3/L4	0.4509	0.5783	0.59	3.285	0.539733	0.164302
Day 0	2	3			80	L4/L5	0.4728	0.5796	0.6536	3.259	0.568667	0.174491
Week 3	1	1	4		77	L1/L2
Week 3	1	1			77	L2/L3
Week 3	1	1			77	L3/L4	0.5772	0.4329	1.772	3.61	0.927367	0.256888
Week 3	1	1			77	L4/L5
Week 3	1	1	5		79	L1/L2	0.5202	0.6917	0.7743	3.15	0.662067	0.21018
Week 3	1	1			79	L2/L3	0.4879	0.5257	0.8838	3.661	0.632467	0.172758
Week 3	1	1			79	L3/L4	0.6497	0.5109	0.8534	3.728	0.671333	0.180079
Week 3	1	1			79	L4/L5	0.621	0.77	0.629	3.699	0.673333	0.182031
Week 3	1	1	6		80	L1/L2	0.5171	0.4537	1.023	3.144	0.6646	0.211387
Week 3	1	1			80	L2/L3
Week 3	1	1			80	L3/L4
Week 3	1	1			80	L4/L5	0.54	0.466	1.118	2.925	0.708	0.242051
Week 3	1	2	4		77	L1/L2
Week 3	1	2			77	L2/L3
Week 3	1	2			77	L3/L4	0.5152	0.4524	0.9783	3.789	0.648633	0.171189
Week 3	1	2			77	L4/L5	0.5336	0.7077	0.7012	3.69	0.6475	0.175474
Week 3	1	2	5		79	L1/L2	0.5557	0.5108	0.903	3.499	0.6565	0.187625
Week 3	1	2			79	L2/L3	0.5408	0.5348	0.9812	3.727	0.6856	0.183955
Week 3	1	2			79	L3/L4	0.5736	0.495	1.063	3.722	0.710533	0.190901
Week 3	1	2			79	L4/L5	0.5805	0.5242	0.9531	3.715	0.685933	0.184639
Week 3	1	2	6		80	L1/L2	0.4634	0.4746	0.9966	3.424	0.644867	0.188337
Week 3	1	2			80	L2/L3
Week 3	1	2			80	L3/L4
Week 3	1	2			80	L4/L5	0.4984	0.5054	1.076	3.343	0.693267	0.207379
Week 3	1	3	4		77	L1/L2
Week 3	1	3			77	L2/L3
Week 3	1	3			77	L3/L4	0.5404	0.4114	0.9622	3.785	0.638	0.16856
Week 3	1	3			77	L4/L5	0.5243	0.733	0.7272	3.755	0.6615	0.176165	unclear margins due to fov
Week 3	1	3	5		79	L1/L2	0.5419	0.5008	0.9864	3.469	0.676367	0.194975
Week 3	1	3			79	L2/L3	0.5818	0.4989	1.109	3.722	0.7299	0.196104
Week 3	1	3			79	L3/L4	0.543	0.553	1.043	3.752	0.713	0.190032
Week 3	1	3			79	L4/L5	0.5753	0.499	0.9481	3.733	0.674133	0.180588
Week 3	1	3	6		80	L1/L2	0.554	0.45	1.151	3.389	0.718333	0.21196
Week 3	1	3			80	L2/L3
Week 3	1	3			80	L3/L4
Week 3	1	3			80	L4/L5	0.5097	0.4373	1.12	3.039	0.689	0.226719
Week 3	2	1	4		77	L1/L2					#DIV/0!	#DIV/0!	injured/unclear margin
Week 3	2	1			77	L2/L3					#DIV/0!	#DIV/0!	injured/unclear margin
Week 3	2	1			77	L3/L4	0.4486	0.47	0.4547	3.511	0.457767	0.130381
Week 3	2	1			77	L4/L5					#DIV/0!	#DIV/0!	Signal Drop-off
Week 3	2	1	5		79	L1/L2	0.4788	0.5013	0.585	3.322	0.5217	0.157044
Week 3	2	1			79	L2/L3	0.3655	0.4851	0.6078	3.61	0.486133	0.134663
Week 3	2	1			79	L3/L4	0.4331	0.5465	0.4634	3.691	0.481	0.130317
Week 3	2	1			79	L4/L5	0.4633	0.5949	0.5353	3.506	0.531167	0.151502	Shifted to other slice
Week 3	2	1	6		80	L1/L2	0.4343	0.5578	0.5702	3.252	0.520767	0.160137
Week 3	2	1			80	L2/L3					#DIV/0!	#DIV/0!
Week 3	2	1			80	L3/L4					#DIV/0!	#DIV/0!
Week 3	2	1			80	L4/L5	0.3543	0.4491	0.5107	3.341	0.438033	0.131108	Vertebral height subject to Edema influence of cranial disc
Week 3	2	2	4		77	L1/L2					#DIV/0!	#DIV/0!
Week 3	2	2			77	L2/L3					#DIV/0!	#DIV/0!
Week 3	2	2			77	L3/L4	0.6283	0.518	0.5832	3.71	0.5765	0.155391
Week 3	2	2			77	L4/L5					#DIV/0!	#DIV/0!
Week 3	2	2	5		79	L1/L2	0.5575	0.5637	0.7301	3.378	0.6171	0.182682
Week 3	2	2			79	L2/L3	0.5417	0.5826	0.6672	3.586	0.597167	0.166527
Week 3	2	2			79	L3/L4	0.5773	0.6549	0.66	3.607	0.630733	0.174864
Week 3	2	2			79	L4/L5	0.5898	0.6141	0.691	3.445	0.631633	0.183348
Week 3	2	2	6		80	L1/L2	0.5343	0.6775	0.6078	3.194	0.606533	0.189898
Week 3	2	2			80	L2/L3					#DIV/0!	#DIV/0!
Week 3	2	2			80	L3/L4					#DIV/0!	#DIV/0!
Week 3	2	2			80	L4/L5	0.4174	0.4557	0.6241	3.289	0.499067	0.151738
Week 3	2	3	4		77	L1/L2					#DIV/0!	#DIV/0!
Week 3	2	3			77	L2/L3					#DIV/0!	#DIV/0!
Week 3	2	3			77	L3/L4	0.4884	0.5488	0.591	3.563	0.542733	0.152325
Week 3	2	3			77	L4/L5					#DIV/0!	#DIV/0!
Week 3	2	3	5		79	L1/L2	0.5448	0.4766	0.7854	3.563	0.602267	0.169034
Week 3	2	3			79	L2/L3	0.5005	0.6105	0.6288	3.572	0.579933	0.162355
Week 3	2	3			79	L3/L4	0.583	0.5575	0.6134	3.512	0.584633	0.166467
Week 3	2	3			79	L4/L5	0.5939	0.50226	0.6203	3.527	0.572153	0.162221
Week 3	2	3	6		80	L1/L2	0.609	0.6022	0.6495	3.234	0.620233	0.191785
Week 3	2	3			80	L2/L3					#DIV/0!	#DIV/0!
Week 3	2	3			80	L3/L4					#DIV/0!	#DIV/0!
Week 3	2	3			80	L4/L5	0.5057	0.4945	0.6906	3.451	0.5636	0.163315
week 6	1	1	7		77	L1/L2
week 6	1	1			77	L2/L3
week 6	1	1			77	L3/L4	0.5995	0.425	0.9028	3.369	0.642433	0.19069
week 6	1	1			77	L4/L5	0.6372	0.401	0.7686	4.008	0.602267	0.150266
week 6	1	1	8		79	L1/L2	0.627	0.532	0.971	3.502	0.71	0.202741
week 6	1	1			79	L2/L3	0.677	0.554	1.02	3.682	0.750333	0.203784
week 6	1	1			79	L3/L4	0.691	0.6152	1.079	3.667	0.795067	0.216817
week 6	1	1			79	L4/L5	0.788	0.792	0.766	3.675	0.782	0.212789
week 6	1	1	9		80	L1/L2	0.4707	0.4813	0.8977	3.455	0.616567	0.178456
week 6	1	1			80	L2/L3
week 6	1	1			80	L3/L4
week 6	1	1			80	L4/L5	0.4309	0.5142	0.9249	3.275	0.623333	0.190331
week 6	1	2	7		77	L1/L2
week 6	1	2			77	L2/L3
week 6	1	2			77	L3/L4	0.5334	0.4229	0.8654	3.083	0.607233	0.196962
week 6	1	2			77	L4/L5	0.6252	0.4543	0.7693	3.989	0.616267	0.154492
week 6	1	2	8		79	L1/L2	0.5392	0.4921	0.7322	3.549	0.587833	0.165634
week 6	1	2			79	L2/L3	0.4866	0.4715	0.9156	3.746	0.624567	0.166729
week 6	1	2			79	L3/L4	0.5108	0.4404	0.9671	3.758	0.639433	0.170153
week 6	1	2			79	L4/L5	0.7675	0.8773	0.8594	3.799	0.834733	0.219724
week 6	1	2	9		80	L1/L2	0.4739	0.4182	0.9653	3.429	0.619133	0.180558
week 6	1	2			80	L2/L3
week 6	1	2			80	L3/L4
week 6	1	2			80	L4/L5	0.5129	0.467	0.9779	3.0196	0.6526	0.216121
week 6	1	3	7		77	L1/L2
week 6	1	3			77	L2/L3
week 6	1	3			77	L3/L4	0.5257	0.4111	1.04	3.147	0.658933	0.209385
week 6	1	3			77	L4/L5	0.693	0.441	0.8321	3.963	0.655367	0.165371
week 6	1	3	8		79	L1/L2	0.5245	0.4951	0.8294	3.456	0.616333	0.178337
week 6	1	3			79	L2/L3	0.5713	0.4649	0.9644	3.762	0.666867	0.177264
week 6	1	3			79	L3/L4	0.5522	0.4116	1.037	3.765	0.666933	0.17714
week 6	1	3			79	L4/L5	0.5454	0.587	0.8456	3.74	0.659333	0.176292
week 6	1	3	9		80	L1/L2	0.4567	0.4061	0.8417	3.467	0.568167	0.163878
week 6	1	3			80	L2/L3
week 6	1	3			80	L3/L4
week 6	1	3			80	L4/L5	0.5746	0.4989	0.9691	3.201	0.680867	0.212704
week 6	2	1	7		77	L1/L2					#DIV/0!	#DIV/0!
week 6	2	1			77	L2/L3					#DIV/0!	#DIV/0!
week 6	2	1			77	L3/L4	0.5334	0.5271	0.5745	3.017	0.545	0.180643	cranial vertrebral height effected by edema
week 6	2	1			77	L4/L5	0.5028	0.4396	0.6247	3.923	0.522367	0.133155
week 6	2	1	8		79	L1/L2	0.5586	0.5964	0.6377	3.133	0.597567	0.190733
week 6	2	1			79	L2/L3	0.5548	0.5946	0.5976	3.63	0.582333	0.160422	Dark spot in NP
week 6	2	1			79	L3/L4	0.5556	0.622	0.5451	3.514	0.574233	0.163413
week 6	2	1			79	L4/L5	-	-	-	-			signal drop-off
week 6	2	1	9		80	L1/L2	0.5559	0.6038	0.6154	3.329	0.5917	0.177741
week 6	2	1			80	L2/L3					#DIV/0!	#DIV/0!
week 6	2	1			80	L3/L4					#DIV/0!	#DIV/0!
week 6	2	1			80	L4/L5	0.5136	0.5031	0.6945	3.133	0.5704	0.182062
week 6	2	2	7		77	L1/L2					#DIV/0!	#DIV/0!
week 6	2	2			77	L2/L3					#DIV/0!	#DIV/0!
week 6	2	2			77	L3/L4	0.5465	0.5746	0.6334	3.24	0.584833	0.180504
week 6	2	2			77	L4/L5	0.6522	0.6816	0.6265	3.742	0.653433	0.174621
week 6	2	2	8		79	L1/L2	0.4644	0.5117	0.677	3.497	0.551033	0.157573
week 6	2	2			79	L2/L3	0.4707	0.5574	0.5318	3.62	0.519967	0.143637
week 6	2	2			79	L3/L4	0.4513	0.56	0.56	3.582	0.523767	0.146222
week 6	2	2			79	L4/L5	-	-	-	-			signal drop-offf
week 6	2	2	9		80	L1/L2	0.5995	0.5183	0.6308	3.272	0.582867	0.178138
week 6	2	2			80	L2/L3					#DIV/0!	#DIV/0!
week 6	2	2			80	L3/L4					#DIV/0!	#DIV/0!
week 6	2	2			80	L4/L5	0.4766	0.4435	0.6555	3.373	0.5252	0.155707
week 6	2	3	7		77	L1/L2					#DIV/0!	#DIV/0!
week 6	2	3			77	L2/L3					#DIV/0!	#DIV/0!
week 6	2	3			77	L3/L4	0.5792	0.5204	0.6294	3.211	0.576333	0.179487
week 6	2	3			77	L4/L5	0.5688	0.5954	0.5397	3.813	0.567967	0.148955
week 6	2	3	8		79	L1/L2	0.5736	0.6298	0.6494	3.409	0.6176	0.181167
week 6	2	3			79	L2/L3	0.5502	0.5566	0.6119	3.656	0.5729	0.156701
week 6	2	3			79	L3/L4	0.5481	0.5557	0.6158	3.68	0.5732	0.155761
week 6	2	3			79	L4/L5
week 6	2	3	9		80	L1/L2	0.5267	0.5415	0.6106	3.334	0.5596	0.167846
week 6	2	3			80	L2/L3
week 6	2	3			80	L3/L4
week 6	2	3			80	L4/L5	0.4749	0.4794	0.654	3.301	0.5361	0.162405
week 12	1	1	10		77	L1/L2
week 12	1	1			77	L2/L3
week 12	1	1			77	L3/L4	0.6592	0.413	0.8631	3.493	0.6451	0.184684
week 12	1	1			77	L4/L5	0.6181	0.59	0.8461	3.603	0.684733	0.190045
week 12	1	1	11		79	L1/L2	0.5102	0.4471	0.8759	3.485	0.611067	0.175342
week 12	1	1			79	L2/L3
week 12	1	1			79	L3/L4
week 12	1	1			79	L4/L5	0.475	0.487	0.901	3.55	0.621	0.17493
week 12	1	1	12		80	L1/L2	0.5041	0.4816	0.9762	3.545	0.653967	0.184476
week 12	1	1			80	L2/L3	0.5342	0.4937	0.9211	3.733	0.649667	0.174033
week 12	1	1			80	L3/L4	0.5865	0.6215	1.042	3.67	0.75	0.20436
week 12	1	1			80	L4/L5	0.71	0.5594	0.871	3.729	0.713467	0.191329
week 12	1	2	10		77	L1/L2
week 12	1	2			77	L2/L3
week 12	1	2			77	L3/L4	0.667	0.488	0.83345	3.502	0.662817	0.189268
week 12	1	2			77	L4/L5	0.708	0.495	0.7153	3.844	0.639433	0.166346
week 12	1	2	11		79	L1/L2	0.5065	0.462	0.7262	3.465	0.5649	0.16303
week 12	1	2			79	L2/L3
week 12	1	2			79	L3/L4
week 12	1	2			79	L4/L5	0.4845	0.9457	0.4842	3.549	0.638133	0.179807
week 12	1	2	12		80	L1/L2	0.5778	0.5403	0.9222	3.455	0.6801	0.196845
week 12	1	2			80	L2/L3	0.5697	0.445	0.9581	3.664	0.6576	0.179476
week 12	1	2			80	L3/L4	0.6123	0.5711	0.9907	3.747	0.7247	0.193408
week 12	1	2			80	L4/L5	0.6748	0.5097	0.8226	3.738	0.669033	0.178982
week 12	1	3	10		77	L1/L2
week 12	1	3			77	L2/L3
week 12	1	3			77	L3/L4	0.6236	0.4249	0.8307	3.49	0.6264	0.179484
week 12	1	3			77	L4/L5	0.6168	0.5501	0.7191	3.92	0.628667	0.160374
week 12	1	3	11		79	L1/L2	0.542	0.4653	1.027	3.446	0.6781	0.196779
week 12	1	3			79	L2/L3
week 12	1	3			79	L3/L4
week 12	1	3			79	L4/L5	0.5208	0.4425	0.936	3.58	0.6331	0.176844
week 12	1	3	12		80	L1/L2	0.5445	0.505	0.9557	3.542	0.6684	0.188707
week 12	1	3			80	L2/L3	0.5998	0.4924	0.8755	3.708	0.6559	0.176888
week 12	1	3			80	L3/L4	0.6358	0.5756	0.9664	3.705	0.725933	0.195933
week 12	1	3			80	L4/L5	0.6212	0.5301	0.9136	3.741	0.6883	0.183988
week 12	2	1	10		77	L1/L2					#DIV/0!	#DIV/0!
week 12	2	1			77	L2/L3					#DIV/0!	#DIV/0!
week 12	2	1			77	L3/L4	0.5548	0.4562	0.6334	3.463	0.548133	0.158283
week 12	2	1			77	L4/L5	0.6057	0.5618	0.5332	3.862	0.5669	0.146789
week 12	2	1	11		79	L1/L2	0.6049	0.5389	0.7674	3.563	0.637067	0.178801
week 12	2	1			79	L2/L3	0.6189	0.5788	0.6601	3.571	0.619267	0.173415
week 12	2	1			79	L3/L4	0.4705	0.6513	0.6041	3.637	0.5753	0.15818
week 12	2	1			79	L4/L5	0.5316	0.6027	0.6046	3.387	0.579633	0.171135
week 12	2	1	12		80	L1/L2	0.3978	0.5383	0.5426	3.345	0.4929	0.147354
week 12	2	1			80	L2/L3					#DIV/0!	#DIV/0!
week 12	2	1			80	L3/L4					#DIV/0!	#DIV/0!
week 12	2	1			80	L4/L5	0.4547	0.5865	0.6493	3.333	0.5635	0.169067
week 12	2	2	10		77	L1/L2					#DIV/0!	#DIV/0!
week 12	2	2			77	L2/L3					#DIV/0!	#DIV/0!
week 12	2	2			77	L3/L4	0.5803	0.5734	0.6259	3.415	0.5932	0.173704
week 12	2	2			77	L4/L5	0.4806	0.5574	0.6339	3.77	0.5573	0.147825
week 12	2	2	11		79	L1/L2	0.6377	0.6293	0.6927	3.337	0.653233	0.195755
week 12	2	2			79	L2/L3	0.5954	0.5439	0.627	3.462	0.588767	0.170065
week 12	2	2			79	L3/L4	0.6187	0.6235	0.6281	3.516	0.623433	0.177313
week 12	2	2			79	L4/L5	0.5373	0.6521	0.6875	3.522	0.625633	0.177636
week 12	2	2	12		80	L1/L2	0.4656	0.4973	0.5902	3.347	0.5177	0.154676
week 12	2	2			80	L2/L3					#DIV/0!	#DIV/0!
week 12	2	2			80	L3/L4					#DIV/0!	#DIV/0!
week 12	2	2			80	L4/L5	0.4084	0.5659	0.5699	3.479	0.514733	0.147954
week 12	2	3	10		77	L1/L2					#DIV/0!	#DIV/0!
week 12	2	3			77	L2/L3					#DIV/0!	#DIV/0!
week 12	2	3			77	L3/L4	0.5131	0.5053	0.5997	3.396	0.539367	0.158824
week 12	2	3			77	L4/L5	0.479	0.514	0.5565	3.809	0.5165	0.1356
week 12	2	3	11		79	L1/L2	0.5578	0.6973	0.7372	3.254	0.6641	0.204087
week 12	2	3			79	L2/L3	0.5613	0.5326	0.5836	3.553	0.559167	0.157379
week 12	2	3			79	L3/L4	0.4881	0.5629	0.6091	3.595	0.553367	0.153927
week 12	2	3			79	L4/L5	0.4918	0.5992	0.6181	3.486	0.5697	0.163425
week 12	2	3	12		80	L1/L2	0.5155	0.5694	0.6425	3.303	0.5758	0.174326
week 12	2	3			80	L2/L3					#DIV/0!	#DIV/0!
week 12	2	3			80	L3/L4					#DIV/0!	#DIV/0!
week 12	2	3			80	L4/L5	0.5106	0.4746	0.6097	3.456	0.531633	0.153829

## Sheet: Hydration Baseline
Observer	Replicate	Acquisition Order	SLICE ID	Animal ID	Disc Level	Signal Mean	Sdev	Sum	Area	MRI Index
1	1	1		77	L1/L2	1268.04	292.617	1426539	25.256	32025.5
1	1			77	L2/L3	1253.68	262.045	3576752	21.715	27223.7
1	1			77	L3/L4	1036.91	219.321	1285773	21.969	22780
1	1			77	L4/L5	807.466	138.626	1065.47	23.459	18942.3
1	1
1	1
1	1	2		79	L1/L2	820.169	123.538	934173	26.683	21884.6
1	1			79	L2/L3	897.262	158.867	1040824	26.997	24223.4
1	1			79	L3/L4	904.924	904.924	174521	26.066	23587.7
1	1			79	L4/L5	716.859	92.613	924031	30.215	21659.9
1	1
1	1	3		80	L1/L2	684.94	111.931	732890	23.711	16240.6
1	1			80	L2/L3	897.104	167.943	1051406	20.283	18196
1	1			80	L3/L4	874.738	126.005	1313856	22.356	19555.6
1	1			80	L4/L5	746.993	134.614	974079	18.577	13876.9
1	2	1		77	L1/L2	1241.03	277.749	1321697	22.356	27744.5
1	2			77	L2/L3	1244.28	292.229	1353773	22.186	27605.5
1	2			77	L3/L4	1085.25	187.03	1029906	19.938	21637.8
1	2			77	L4/L5	809.119	95.412	765427	19.882	16086.9
1	2
1	2
1	2	2		79	L1/L2	863.905	114.166	880319	23.7	20474.5
1	2			79	L2/L3	948.419	171.277	1268036	31.864	30220.4
1	2			79	L3/L4	910.116	166.779	1074847	26.679	24281
1	2			79	L4/L5	767.277	115.825	900783	29.026	22271
1	2
1	2	3		80	L1/L2	903.54	156.998	988473	21.054	19023.1
1	2			80	L2/L3	910.653	105.774	881512	18.148	16526.5
1	2			80	L3/L4	793.958	107.522	583559	17.386	13803.8
1	2			80	L4/L5	598.06	43.155	386347	15.761	9426.02
1	3	1		77	L1/L2	1154.37	242.088	1073567	20.915	24143.7
1	3			77	L2/L3	1159.4	240.557	1086359	20.882	24210.6
1	3			77	L3/L4	931.587	186.519	903639	20.538	19132.9
1	3			77	L4/L5	737.018	80.684	670686	19.652	14483.9
1	3
1	3
1	3	2		79	L1/L2	994.298	158.304	1467584	26.379	26228.6
1	3			79	L2/L3	964.745	137.104	1531050	28.292	27294.6
1	3			79	L3/L4	915.696	153.713	1390026	27.054	24773.2
1	3			79	L4/L5	771.725	121.402	1282607	29.783	22984.3
1	3
1	3	3		80	L1/L2	957.316	170.519	1033901	25.317	24236.4
1	3			80	L2/L3	904.436	121.779	713600	18.031	16307.9
1	3			80	L3/L4	788.969	113.871	564902	16.283	12846.8
1	3			80	L4/L5	603.49	49.292	467705	17.988	10855.6
2	1	1		77	L1/L2	1118.78	406.411	115234	27.79	31090.8
2	1			77	L2/L3	1161.17	332.048	94055	22.531	26162.4
2	1			77	L3/L4	968.266	269.586	76493	21.113	20443
2	1			77	L4/L5	784.013	167.15	61937	21.833	17117.4
2	1
2	1
2	1	2		79	L1/L2	676.617	208.402	72398	30.851	20874.3
2	1			79	L2/L3	924.667	218.461	80446	24.174	22352.9
2	1			79	L3/L4	844.728	185.183	68423	21.43	18102.5
2	1			79	L4/L5	781.043	136.728	53892	18.122	14154.1
2	1
2	1	3		80	L1/L2	679.493	176.704	100565	34.079	23156.4
2	1			80	L2/L3	897.568	209.191	105913	27.187	24402.2
2	1			80	L3/L4	872.172	138.367	81112	20.397	17789.7
2	1			80	L4/L5	753.547	133.896	71587	19.909	15002.4
2	2	1		77	L1/L2	1251.18	324.585	101346	21.541	26951.8
2	2			77	L2/L3	1218.12	299.715	88923	20.076	24455
2	2			77	L3/L4	1024.28	231.18	72724	18.92	19379.4
2	2			77	L4/L5	767.959	184.658	56829	18.944	14548.2
2	2
2	2
2	2	2		79	L1/L2	743.185	139.304	60198	23.097	17165.3
2	2			79	L2/L3	928.361	219.217	90051	26.699	24786.3
2	2			79	L3/L4	910.919	171.036	101112	30.852	28103.7
2	2			79	L4/L5	899.49	159.454	88150	25.58	23009
2	2
2	2	3		80	L1/L2	725.853	178.941	68006	27.404	19891.3
2	2			80	L2/L3	899.847	220.134	88185	27.163	24442.5
2	2			80	L3/L4	840.333	180.086	75630	24.907	20930.2
2	2			80	L4/L5	747.506	141.272	65033	24.122	18031.3
2	3	1		77	L1/L2	1165.89	373.687	113091	27.384	31926.6
2	3			77	L2/L3	1130.96	356.459	97263	23.732	26840.1
2	3			77	L3/L4	964.537	268.831	79092	23.782	22938.6
2	3			77	L4/L5	794.618	160.016	60391	21.384	16992.1
2	3
2	3
2	3	2		79	L1/L2	766.552	135.022	51359	15.486	11870.8
2	3			79	L2/L3	978.247	174.31	83151	22.745	22250.2
2	3			79	L3/L4	953.776	134.586	93470	27.273	26012.3
2	3			79	L4/L5	932.43	138.683	80189	23.856	22244.1
2	3
2	3	3		80	L1/L2	765.038	139.192	59673	21.238	16247.9
2	3			80	L2/L3	921.063	191.348	87.501	26.636	24533.4
2	3			80	L3/L4	859.41	186.268	67034	21.574	18540.9
2	3			80	L4/L5	755.461	161.509	57415	20.294	15331.3

## Sheet: Hydration Post Surgery
				Week 3 Post Operation					Week 6 Post Operation					Week 12 Post Op
Observer	Replicate	Animal ID	Disc Level	Signal Mean	Sdev	Sum	Area	MRI Index	Signal Mean	Sdev	Sum	Area	MRI Index	Signal Mean	Sdev	Sum	Area	MRI Index
1	1	77	L1/L2	951.32	156.096	615504	9.613	9145.04	NA					NA
1	1	77	L2/L3	1037.43	103.003	538424	14.075	14601.8	NA					1105.96	142.082	882556	29.036	32112.7		Yellow hightlights = surgically injured level
1	1	77	L3/L4	959.54	120.256	511435	14.651	14058.2	940.223	181.643	707048	15.641	14706	969.608	196.178	846468	21.9	21234.4
1	1	77	L4/L5	NA					867.11	126.829	848901	20.614	17874.6	711.651	53.496	515235	26.157	18614.7
1	1	79	L1/L2	854.881	153.822	1245562	29.314	25060	1039.8	155.922	1084506	22.474	23368.4	695.694	108.897	531510	20.286	14112.8
1	1	79	L2/L3	976.004	192.18	1369333	28.155	27479.4	887.332	131.21	927262	22.372	19851.4	725.999	71.868	1015672	38.96	28284.9
1	1	79	L3/L4	899.773	188.36	1413543	31.663	28489.5	804.035	118.205	1019517	27.382	22016.1	737.023	117.094	996455	37	27269.9
1	1	79	L4/L5	680.31	118.718	1107544	32.696	22243.4	622.619	76.126	1001794	23.776	14803.4	748.577	100.353	493312	17.395	13021.5
1	1	80	L1/L2	807.897	109.439	865258	17.198	13894.2	888.601	126.162	1080539	20.209	17957.7	830.933	150.755	949756	20.095	16697.6
1	1	80	L2/L3	1058.37	128.132	1598134	16.822	17803.8	1306.28	210.8	3050161	27.61	36066.4	975.681	155.749	1244969	22.036	21500.1
1	1	80	L3/L4	1045.04	106.654	1234195	12.833	13411	1137.58	178.66	3014574	39.406	44827.3	1005.77	174.877	1751052	30.725	30902.4
1	1	80	L4/L5	745.88	99.885	663833	14.255	10632.5	805.641	120.752	885399	19.477	15691.5	785.147	137.158	1242103	27.955	21948.8
1	2	77	L1/L2	953.876	139.375	1127481	19.879	18962.1	1150.43	141.116	644243	14.754	16973.5	NA
1	2	77	L2/L3	1015.32	87.838	1167614	19.341	19637.2	NA					1118.34	165.799	1397923	34.932	39065.8
1	2	77	L3/L4	840.775	105.075	739449	12.939	10878.8	1051.43	215.534	641371	15.283	16069	970.674	192.384	762950	21.038	20421
1	2	77	L4/L5	NA					833.146	143.335	749831	19.04	15863.1	696.904	48.323	551251	21.31	14851
1	2	79	L1/L2	828.143	119.316	684874	22.967	19020	1059.3	176.661	123019	22.79	24141.3	892.453	167.136	770187	14.94	13333.2
1	2	79	L2/L3	897.907	130.139	761425	23.5	21100.8	914.512	153.471	1347990	29.455	26937	745.189	87.184	1085741	25.832	19249.7
1	2	79	L3/L4	905.828	132.698	842420	25.873	23436.5	865.972	158.861	1178588	33.696	29179.8	727.838	80.015	1064099	25.581	18618.8
1	2	79	L4/L5	715.404	112.222	730427	28.223	20190.8	584.37	39.137	402631	22.335	13051.9	790.18	87.01	681925	14.911	11782.4
1	2	80	L1/L2	835.001	114.818	1007011	18.039	15062.6	895.222	113.776	827185	17.56	15720.1	790.081	136.281	622584	18.583	14682.1
1	2	80	L2/L3	1029.96	111.924	1244197	13.704	14114.6	1141.68	161.801	2225133	23.767	27134.3	961.511	145.568	851899	20.501	19711.9
1	2	80	L3/L4	1012.49	133.96	1056025	17.219	17434	1021.28	145.288	2418390	29.116	29735.6	1019.21	189.504	1338220	31.288	31889
1	2	80	L4/L5	752.595	83.128	793988	15.737	11843.6	805.308	119.47	679680	16.058	12931.6	813.506	154.039	976207	28.744	23383.4
1	3	77	L1/L2	972.13	117.69	983796	18.792	18268.3	1096.27	107.871	747657	17.749	19457.7	849.773	114.302	622034	11.665	9912.6
1	3	77	L2/L3	1045	84.857	99497	17.29	18068	NA					1058.24	142.854	1346076	25.805	27307.8
1	3	77	L3/L4	947.122	121.383	805054	15.674	14845.2	1028.62	197.327	662429	16.789	17269.4	967.866	176.889	997870	20.138	19490.9
1	3	77	L4/L5	NA					856.623	125.608	710997	21.982	18830.3	701.146	78.099	779674	21.981	15411.9
1	3	79	L1/L2	940.321	163.636	1339958	27.51	25868.2	1068.5	206.825	1081324	25.237	26965.8	871.279	137.298	932268	20.073	17489.2
1	3	79	L2/L3	1001.01	178.705	1458478	28.156	28184.6	957.055	161.486	992466	25.754	24648	794.732	115.39	1527474	29.875	23742.6
1	3	79	L3/L4	915.528	175.918	1464845	30.911	28299.9	879.97	152.69	1039244	29.254	25742.6	816.646	108.619	18006420	37.1	30297.6
1	3	79	L4/L5	702.952	112.283	1048102	28.556	20073.5	562.057	52.618	487303	21.341	11994.9	803.812	78.827	737899	14.749	11855.4
1	3	80	L1/L2	817.292	119.292	908829	18.49	15111.7	881.354	135.477	973015	17.477	15403.4	840.173	159.587	557875	18.726	15733.1
1	3	80	L2/L3	1056.43	145.28	1229683	17.351	18330.1	1324.19	195.861	2284223	27.664	36632.3	977.674	150.922	755742	21.281	20805.9
1	3	80	L3/L4	1104.65	129.644	1345470	17.606	19448.6	1219.3	176.019	3229934	42.987	52414.2	1049.13	171.655	1032341	27.568	28922.3
1	3	80	L4/L5	747.132	100.743	740408	14.622	10924.6	869.595	90.636	795679	14.191	12340.4	832.987	132.292	796336	26.83	22349
2	1	77	T/L1	709.341	140.107	64550	25.079	17789.6	739.293	153.521	60622	23.1	17077.7	936.494	169.819	75856	21.953	20558.9
2	1	77	L1/L2
2	1	77	L2/L3
2	1	77	L3/L4	860.94	143.357	57683	17.412	14990.7	884.91	186.574	59289	18.114	16029.3	975	202.383	79950	21.096	20568.6
2	1	79	L1/L2	985.108	213.797	128064	28.51	28085.4	1110.81	229.949	114413	28.785	31974.6	796.831	169.636	61356	20.333	16202
2	1	79	L2/L3	973.545	247.335	130455	29.412	28633.9	971.022	176.776	87392	25.364	24629	932.036	190.396	78291	22.316	20799.3
2	1	79	L3/L4	876.497	213.73	130598	31.655	27745.5	884.161	176.943	99026	29.845	26387.8	1001.69	223.18	97164	25.765	25808.6
2	1	79	L4/L5	714.041	112.433	87827	26.386	18840.7						832.759	149.445	69119	23.27	19378.3
2	1	80	L1/L2	735.383	166.378	59566	22.058	16221.1	901.906	120.16	57722	18.162	16380.4	827.245	189.717	77761	20.824	17226.5
2	1	80	L2/L3
2	1	80	L3/L4
2	1	80	L4/L5	690.868	140.957	46979	17.795	12294	819.685	133.087	59837	19.191	15730.6	759.368	133.954	57712	16.193	12296.4
2	2	77	T/L1	739.755	99.688	60631	21.755	16093.4	772.672	112.147	49451	16.026	12382.8	943.329	184.014	68863	20.065	18927.9
2	2	77	L1/L2
2	2	77	L2/L3
2	2	77	L3/L4	863.347	128.653	62161	18.636	16089.3	940.902	147.455	47986	12.425	11690.7	973.012	204.929	79787	21.741	21154.3
2	2	79	L1/L2	995.887	225.991	123490	26.641	26531.4	1121.7	231.802	108805	27.489	30834.4	789.65	173.679	63172	21.535	17005.1
2	2	79	L2/L3	1007.71	222.745	126971	26.292	26494.6	964.92	179.238	96492	26.37	25444.9	930.648	174.82	84689	24.31	22624.1
2	2	79	L3/L4	895.615	197.165	132551	31.803	28483.2	903.824	174.594	92190	26.984	24388.8	976.721	233.941	108416	30.398	29690.4
2	2	79	L4/L5	713.028	125.191	76294	21.131	15067					0	823.931	150.321	71682	23.42	19296.5
2	2	80	L1/L2	769.387	144.348	47702	16.363	12589.5	878.4	175.287	57096	17.179	15090	837.388	160.658	82064	22.253	18634.4
2	2	80	L2/L3
2	2	80	L3/L4
2	2	80	L4/L5	741	113.258	34827	11.701	8670.44	824.284	132.091	55227	16.622	13701.2	761.375	146.21	54819	16.056	12224.6
2	3	77	T/L1	759.262	92.961	49352	17.271	13113.2	765.356	131.843	45156	15.216	11645.7	925.469	211.395	59230	16.981	15715.4
2	3	77	L1/L2
2	3	77	L2/L3
2	3	77	L3/L4	818.974	181.5	63880	19.944	16333.6	929.058	169.224	48.311	12.676	11776.7	984.139	197.058	70858	18.415	18122.9
2	3	79	L1/L2	960.552	251.183	128714	29.191	28039.5	1145.24	239.597	96200	23.036	26381.7	796.662	176.368	54173	17.063	13593.4
2	3	79	L2/L3	990.309	220.327	137653	30.557	30260.9	960.82	184.178	96082	27.172	26107.4	945.253	167.886	74675	21.179	20019.5
2	3	79	L3/L4	912.787	188.278	124139	29.656	27069.6	892.139	179.132	96351	29.901	26675.8	992.838	226.806	98291	26.57	26379.7
2	3	79	L4/L5	702.317	126.641	86385	25.913	18199.1					0	808.542	156.032	77620	25.654	20742.3
2	3	80	L1/L2	752.806	161.856	50438	17.233	12973.1	848.3	207.702	59381	18.949	16074.4	807.514	189.956	86404	24.618	19879.4
2	3	80	L2/L3
2	3	80	L3/L4
2	3	80	L4/L5	723.426	129.763	39065	13.646	9871.87	827.254	147.503	52117	14.841	12277.3	746.59	137.543	61967	17.777	13272.1
